# Supplementary material for: SRRM4 Expands the Repertoire of Circular RNAs by Regulating Microexon Inclusion
Source: Cells. 2020 Nov 16;9(11):2488. doi: 10.3390/cells9112488 (PMC7697094; doi:10.3390/cells9112488)
Supplement: Supplementary file 1 [file cells-09-02488-s001.zip]

Archive with 2 entries (2 files):
- cells-973971-supplementary/cell-973971 Supplementary Figure.pdf
- cells-973971-supplementary/Supp Tables.zip
